# Supplementary material for: In-Frame Deletion of Dystrophin Exons 8–50 Results in DMD Phenotype
Source: Int J Mol Sci. 2023 May 23;24(11):9117. doi: 10.3390/ijms24119117 (PMC10252864; doi:10.3390/ijms24119117)
Supplement: Supplementary file 1 [file ijms-24-09117-s001.zip]

Archive with 4 entries (4 files):
- Supplementary information.pdf
- Supplementary video file S1.mp4
- Supplementary video file S2.mp4
- Supplementary video file S3.mp4
